# Supplementary material for: A pan-cancer analysis of the prognostic and immunological roles of matrix metalloprotease-1 (MMP1) in human tumors
Source: Front Oncol. 2023 Jan 13;12:1089550. doi: 10.3389/fonc.2022.1089550 (PMC9885257; doi:10.3389/fonc.2022.1089550)
Supplement: Supplementary file 2 [file Table_1.xlsx]

## Sheet: Sheet1
siMMP1-1	forward	5 '-AGCTGCTACACCTTCAGTGGTGATGTTCA-3'
	reverse	5'-GATCTGAACATCACCACTGAAGGTGTAGC-3'
siMMP1-2	forward	5 '-AGCTCACGCCAGATTTGCCAAGAGCAGATC-3'
	reverse	5'-GATCGATCTGCTCTTGGCAAATCTGGCGTG -3'
